# Supplementary material for: High burden of viruses and bacterial pathobionts drives heightened nasal innate immunity in children
Source: J Exp Med. 2024 Jul 1;221(9):e20230911. doi: 10.1084/jem.20230911 (PMC11215523; doi:10.1084/jem.20230911)
Supplement: Table S1 — shows overview of virus and pathobiont test results by patient demographics. [file JEM_20230911_TableS1.xlsx]

## Sheet: Sheet1
	Overall	Virus-	Virus+	p-value	Pathobiont-	Pathobiont+	p-value
N	467	293	174		317	150
Sex				0.1412			0.1289
Male	233	138	95		150	83
Female	234	155	79		167	67
Race				0.6004			0.1316
White	217	142	75		153	64
Black	82	48	34		52	30
Asian/Pacific Islander	13	7	6		12	1
Native American	2	1	1		2	0
NA/Not disclosed	153	95	58		98	55
Ethnicity				0.07949			0.01531
Not Hispanic	273	174	99		192	81
Hispanic	140	76	64		81	59
NA/Not disclosed	54	43	11		44	10
Median Age		10.3	2.9	<1E-6	11.2	2.35	<1E-6
Presentation				<1E-6			<1E-6
Symptomatic	158	34	124		74	84
Asymptomatic	309	259	50		243	66
