# Supplementary material for: High burden of viruses and bacterial pathobionts drives heightened nasal innate immunity in children
Source: J Exp Med. 2024 Jul 1;221(9):e20230911. doi: 10.1084/jem.20230911 (PMC11215523; doi:10.1084/jem.20230911)
Supplement: Table S2 — shows ICD-10 codes associated with symptomatic and asymptomatic designations and selected codes subject to further chart review. [file JEM_20230911_TableS2.xlsx]

## Sheet: Sheet1
Symptomatic	NRI (no chart review)	Flagged for Chart Review	Chart review notes for Symptomatic
Abscess of lung with pneumonia	ABO isoimmunization of newborn	Acute respiratory distress	Congestion
Abscess of lung without pneumonia	Acute appendicitis with localized peritonitis, without perforation or gangrene	Acute respiratory distress syndrome	Rhinorrhea
Acute bronchiolitis due to other specified organisms	Acute appendicitis with perforation and localized peritonitis, with abscess	Cyanosis	Cough
Acute bronchiolitis due to respiratory syncytial virus	Acute appendicitis with perforation and localized peritonitis, without abscess	Dehydration	Sneezing
Acute bronchiolitis, unspecified	Acute cystitis without hematuria	Diseases of lips	Respiratory distress
Acute obstructive laryngitis [croup]	Acute hematogenous osteomyelitis, right femur	Dizziness and giddiness	Increased respiratory effort
Acute pharyngitis due to other specified organisms	Acute myeloblastic leukemia, in relapse	Emergency use of U07.1 | COVID-19	Sore throat
Acute pharyngitis, unspecified	Acute myeloblastic leukemia, not having achieved remission	Feeding problem of newborn, unspecified	Adventitious breath sounds
Acute tracheitis without obstruction	Acute nephritic syndrome with other morphologic changes	Fever, unspecified	GI symptoms associated with fever
Acute upper respiratory infection, unspecified	Acute pancreatitis without necrosis or infection, unspecified	Fussy infant (baby)	No physical noninfectious cause
Cough	Adjustment disorder with anxiety	Headache, unspecified
Mild intermittent asthma with (acute) exacerbation	Adjustment disorder with mixed anxiety and depressed mood	Multiple subsegmental pulmonary emboli without acute cor pulmonale
Mild intermittent asthma with status asthmaticus	Anorexia nervosa, restricting type	Myalgia, unspecified site
Moderate persistent asthma with (acute) exacerbation	Benign intracranial hypertension	Nausea with vomiting, unspecified
Moderate persistent asthma with status asthmaticus	Benign paroxysmal vertigo, left ear	Nonspecific lymphadenitis, unspecified
Nasal congestion	Bipolar disorder, unspecified	Nonspecific mesenteric lymphadenitis
Pneumonia, unspecified organism	Bipolar II disorder	Other chest pain
Severe persistent asthma with (acute) exacerbation	Calculus of bile duct with cholecystitis, unspecified, without obstruction	Other fatigue
Severe persistent asthma with status asthmaticus	Calculus of gallbladder and bile duct without cholecystitis without obstruction	Other pulmonary embolism without acute cor pulmonale
Streptococcal pharyngitis	Cellulitis of right lower limb	Other specified arthropod-borne viral fevers
Unspecified asthma with (acute) exacerbation	Cerebral infarction due to embolism of left vertebral artery	Other specified respiratory disorders
Unspecified asthma with status asthmaticus	Child physical abuse, suspected, initial encounter	Other specified sepsis
Unspecified asthma, uncomplicated	Chronic idiopathic constipation	Other specified symptoms and signs involving the circulatory and respiratory systems
Unspecified bacterial pneumonia	Concussion without loss of consciousness, initial encounter	Otitis media, unspecified, bilateral
Viral pneumonia, unspecified	Congenital adrenogenital disorders associated with enzyme deficiency	Otitis media, unspecified, left ear
	Congenital herpesviral [herpes simplex] infection	Pleurodynia
	Congenital hypertrophic pyloric stenosis	Pneumonitis due to inhalation of food and vomit
	Constipation, unspecified	Postprocedural hemorrhage of a respiratory system organ or structure following a respiratory system procedure
	Conversion disorder with seizures or convulsions	Respiratory failure, unspecified with hypoxia
	Crohn's disease of both small and large intestine with fistula	Retropharyngeal and parapharyngeal abscess
	Crohn's disease of small intestine with other complication	Simple febrile convulsions
	Displaced comminuted supracondylar fracture without intercondylar fracture of right humerus, initial encounter for closed fracture	Syncope and collapse
	Displaced fracture of distal phalanx of left lesser toe(s), initial encounter for closed fracture	Unspecified abdominal pain
	Displaced fracture of distal phalanx of right great toe, initial encounter for closed fracture	Unspecified abnormal finding in specimens from other organs, systems and tissues
	Displaced fracture of right tibial tuberosity, initial encounter for closed fracture	Viral infection, unspecified
	Displaced oblique fracture of shaft of left femur, initial encounter for closed fracture	Vomiting, unspecified
	Displaced simple supracondylar fracture without intercondylar fracture of left humerus, initial encounter for closed fracture
	Displaced spiral fracture of shaft of right tibia, initial encounter for closed fracture
	Disruptive mood dysregulation disorder
	Dystonia, unspecified
	Encounter for other administrative examinations
	Encounter for preprocedural laboratory examination
	Epidural hemorrhage with loss of consciousness of unspecified duration, initial encounter
	Epigastric pain
	Epilepsy, unspecified, intractable, without status epilepticus
	Epilepsy, unspecified, not intractable, without status epilepticus
	Epileptic spasms, not intractable, without status epilepticus
	Extrapyramidal and movement disorder, unspecified
	Failure to thrive (child)
	Foreign body in colon, initial encounter
	Foreign body of alimentary tract, part unspecified, initial encounter
	Fracture of vault of skull, initial encounter for closed fracture
	Gastritis, unspecified, without bleeding
	Gastrostomy malfunction
	Generalized anxiety disorder
	Hb-SS disease with crisis, unspecified
	Hyperkalemia
	Hypertensive heart disease without heart failure
	Immune thrombocytopenic purpura
	Infection and inflammatory reaction due to cystostomy catheter, initial encounter
	Infection and inflammatory reaction due to indwelling urethral catheter, initial encounter
	Intussusception
	Iron deficiency anemia secondary to blood loss (chronic)
	Iron deficiency anemia, unspecified
	Lennox-Gastaut syndrome, intractable, without status epilepticus
	Localization-related (focal) (partial) idiopathic epilepsy and epileptic syndromes with seizures of localized onset, not intractable, without status epilepticus
	Localization-related (focal) (partial) symptomatic epilepsy and epileptic syndromes with simple partial seizures, not intractable, with status epilepticus
	Lower abdominal pain, unspecified
	Lyme disease, unspecified
	Major depressive disorder, recurrent severe without psychotic features
	Major depressive disorder, recurrent, moderate
	Major depressive disorder, recurrent, severe with psychotic symptoms
	Major depressive disorder, recurrent, unspecified
	Major depressive disorder, single episode, moderate
	Major depressive disorder, single episode, severe without psychotic features
	Major depressive disorder, single episode, unspecified
	Malignant neoplasm of brain stem
	Meckel's diverticulum (displaced) (hypertrophic)
	Mixed receptive-expressive language disorder
	Moderate laceration of right kidney, initial encounter
	Neonatal jaundice from breast milk inhibitor
	Neonatal jaundice, unspecified
	Neutropenia, unspecified
	Noninfective gastroenteritis and colitis, unspecified
	Open bite of right hand, initial encounter
	Opioid use, unspecified with intoxication, unspecified
	Osteomyelitis, unspecified
	Other abnormal findings in urine
	Other cholangitis
	Other disorders of nervous system
	Other epilepsy, not intractable, without status epilepticus
	Other foreign object in esophagus causing other injury, initial encounter
	Other fracture of right lower leg, subsequent encounter for closed fracture with delayed healing
	Other generalized epilepsy and epileptic syndromes, not intractable, without status epilepticus
	Other hypoparathyroidism
	Other mechanical complication of insulin pump, initial encounter
	Other muscle spasm
	Other myositis, other site
	Other postprocedural complications and disorders of digestive system
	Pain in left knee
	Partial traumatic transphalangeal amputation of left index finger, initial encounter
	Poisoning by selective serotonin reuptake inhibitors, intentional self-harm, initial encounter
	Postprocedural hemorrhage of a respiratory system organ or structure following a respiratory system procedure
	Postprocedural retroperitoneal abscess
	Post-traumatic stress disorder, unspecified
	Pregnancy with inconclusive fetal viability, not applicable or unspecified
	Puncture wound with foreign body of right shoulder, initial encounter
	Pyoderma
	Right lower quadrant pain
	Right testicular pain
	Salpingitis and oophoritis, unspecified
	Schizoaffective disorder, bipolar type
	Splenomegaly, not elsewhere classified
	Sprain of medial collateral ligament of right knee, initial encounter
	Stable burst fracture of T11-T12 vertebra, initial encounter for closed fracture
	Staphylococcal scalded skin syndrome
	Strange and inexplicable behavior
	Suicidal ideations
	Thrombosis due to vascular prosthetic devices, implants and grafts, initial encounter
	Torsion of left ovary and ovarian pedicle
	Torsion of testis, unspecified
	Type 1 diabetes mellitus with ketoacidosis without coma
	Type 2 diabetes mellitus with ketoacidosis without coma
	Ulcerative colitis, unspecified, without complications
	Unspecified acute appendicitis
	Unspecified convulsions
	Unspecified dislocation of left wrist and hand, initial encounter
	Unspecified dislocation of right radial head, initial encounter
	Unspecified mood [affective] disorder
	Unspecified ovarian cyst, left side
	Unspecified psychosis not due to a substance or known physiological condition
	Urinary tract infection, site not specified
	Viral intestinal infection, unspecified
