# Supplementary material for: High burden of viruses and bacterial pathobionts drives heightened nasal innate immunity in children
Source: J Exp Med. 2024 Jul 1;221(9):e20230911. doi: 10.1084/jem.20230911 (PMC11215523; doi:10.1084/jem.20230911)
Supplement: Table S3 — shows COVID-19+ patient admissions and symptoms associated with admission. [file JEM_20230911_TableS3.xlsx]

## Sheet: Admits only
Table S3
Study code	SARS-CoV-2 CT	Reason for admission?	Clinical features	Sex	Age range (years)
115	24.6	other	Hematuria	Male	10-15
117	23.4	other	Stroke	Female	15-20
118	17.1	other	Appendicitis	Male	5-10
123	35.8	other	Psychiatric	Male	15-20
127	30.3	other	Eye laceration	Female	0-5
128	27.4	other	Seizure	Male	0-5
156	20.2003	other	Immunocompromised	Female	0-5
176	21.722	other	Asthma	Male	10-15
194	35.01	other	Immunocompromised	Female	5-10
298	39.2	other	Psychiatric	Female	15-20
108	22.5279	SARS-CoV2	Pneumonia	Male	5-10
134	15.1734	SARS-CoV2	Increased work of breathing	Female	0-5
151	21.1	SARS-CoV2	Increased work of breathing, congential cardiac anomaly	Male	0-5
175	33.9123	SARS-CoV2	Fever, dehydration	Male	0-5
260	14.5893	SARS-CoV2	Increased work of breathing	Male	0-5
