# Supplementary material for: High burden of viruses and bacterial pathobionts drives heightened nasal innate immunity in children
Source: J Exp Med. 2024 Jul 1;221(9):e20230911. doi: 10.1084/jem.20230911 (PMC11215523; doi:10.1084/jem.20230911)
Supplement: Table S4 — shows detailed viral test results for each sample cohort by collection period and age group. [file JEM_20230911_TableS4.xlsx]

## Sheet: Sheet1
TABLE S4_Viruses detected
Viral Infections	June/July 2021		January 2022		Total
Result	All ages	<5 yrs (n)	All ages	<5 yrs (n)	All ages	<5 yrs (n)
Negative	108	31	185	62	293	93
Virus positive, 1+ virus (n)	68	46	106	74	174	120
Virus positive, 1+ virus (%)	0.386364	0.597403	0.364261	0.544118	0.372591	0.56338
Virus positive, single infection	61	39	96	68	157	107
SARS-CoV-2	0	0	57	37	57	37
RV	36	20	10	9	46	29
Adeno	3	3	8	7	11	10
hMPV	2	0	8	4	10	4
RSV	6	6	4	3	10	9
CoV 229E/OC43	3	0	3	2	6	2
PIV 123	11	10	3	3	14	13
CoV NL63/HKU1	0	0	2	2	2	2
IAV	0	0	1	1	1	1
IBV	0	0	0	0	0	0
PIV 4	0	0	0	0	0	0
Positive for 2+ viruses	7	7	10	6	17	13
SARS-CoV-2-Flu A	0	0	3	0	3	0
SARS-CoV-2-RV	0	0	2	2	2	2
SARS-CoV-2-229E/OC43	0	0	1	1	1	1
SARS-CoV-2-RSV	0	0	1	1	1	1
SARS-CoV-2/hMPV	0	0	1	0	1	0
hMPV-Adeno	0	0	1	1	1	1
hMPV-229E/OC43	0	0	1	1	1	1
Adeno-RV	1	1	0	0	1	1
Adeno-RV-PIV123	1	1	0	0	1	1
RV-PIV123	4	4	0	0	4	4
RV-RSV	1	1	0	0	1	1
Total samples	176	77	291	136	467	213
