# Supplementary material for: High burden of viruses and bacterial pathobionts drives heightened nasal innate immunity in children
Source: J Exp Med. 2024 Jul 1;221(9):e20230911. doi: 10.1084/jem.20230911 (PMC11215523; doi:10.1084/jem.20230911)
Supplement: Table S5 — shows bacterial pathobiont test results for each sample cohort by collection period and age group. [file JEM_20230911_TableS5.xlsx]

## Sheet: Sheet1
TABLE S5
Pathobiont Detections	June/July 2021		January 2022		Total
Result	Count	<5 yrs	Count	<5 yrs	Count	<5 yrs
Negative	133	43	184	52	317	95
Pahtobiont positive (n)	43	34	107	84	150	118
Pathobiont positive (%)	0.244318	0.441558	0.367698	0.617647	0.321199	0.553991
Single Detections	31	23	78	55	109	78
M. catarrhalis	12	10	65	47	77	57
S. pneumoniae	15	13	8	7	23	20
H. influenzae	4	0	5	1	9	1
Co-detections	12	11	29	29	41	40
M. cat/S.pneumo	4	4	16	16	20	20
M.cat/H.inf	1	1	8	8	9	9
H.inf/S.pneumo	3	2	2	2	5	4
M.cat/S.pneumo/H.inf	4	4	3	3	7	7
Total	176	77	291	136	467	213
