# Supplementary material for: High burden of viruses and bacterial pathobionts drives heightened nasal innate immunity in children
Source: J Exp Med. 2024 Jul 1;221(9):e20230911. doi: 10.1084/jem.20230911 (PMC11215523; doi:10.1084/jem.20230911)
Supplement: Table S6 — shows sample counts for each age range depicted in Fig. 2, G and H. [file JEM_20230911_TableS6.xlsx]

## Sheet: Sheet1
TABLE S6 (related to Figure 2G, H)
			Combined
			Asymptomatic					Symptomatic						Combined dataset Summary
Age (yrs)	Total (n)	%	Negative	Pathobiont	Virus	Both	Pathobiont and/or virus	Negative	Pathobiont	Virus	Both	Pathobiont and/or virus			Asymptomatic	Symptomatic	Total
<1	66	14.1328	19	9	1	0	10	5	1	13	18	32		All samples	292	175	467
1 to <3	82	17.5589	7	11	0	8	19	4	4	14	34	52		Vir and/or PB Positive	89	144	233
3 to <5	65	13.9186	17	8	4	3	15	3	5	8	17	30
5 to <7	24	5.13919	11	3	2	0	5	2	1	1	4	6		All samples < 5yrs	87	126	213
7 to <9	33	7.06638	15	1	5	1	7	5	2	1	3	6		Vir and/or PB Positive <5 yrs	44	114	158
9 to <11	22	4.71092	12	3	2	0	5	3	0	1	1	2
11 to <13	29	6.20985	18	3	2	0	5	1	0	4	1	5
13 to <15	37	7.92291	23	3	4	0	7	3	0	4	0	4
15 to <17	47	10.0642	35	1	6	0	7	2	0	3	0	3
17 to <19	53	11.349	38	3	6	0	9	3	1	1	1	3
19 to <21	8	1.71306	7	0	0	0	0	0	0	1	0	1
21 to <23	1	0.214133	1	0	0	0	0	0	0	0	0	0
			June/July 2021
			Asymptomatic					Symptomatic						June/July 2021 Summary
Age (yrs)	Total (n)	%	Negative	Pathobiont	Virus	Both	Pathobiont and/or virus	Negative	Pathobiont	Virus	Both	Pathobiont and/or virus			Asymptomatic	Symptomatic	Total
<1	24	13.6364	13	1	1	0	2	1	0	5	3	8		Total	109	67	176
1 to <3	30	17.0455	2	1	0	3	4	3	1	5	15	21		Vir and/or PB Positive	24	54	78
3 to <5	23	13.0682	6	2	2	0	4	1	0	4	8	12
5 to <7	5	2.84091	3	0	0	0	0	1	0	0	1	1		Total <5 yrs	31	46	77
7 to <9	9	5.11364	3	0	2	0	2	3	0	0	1	1		Vir and/or PB Positive <5 yrs	10	41	51
9 to <11	12	6.81818	6	1	2	0	3	1	0	1	1	2
11 to <13	13	7.38636	8	2	1	0	3	0	0	2	0	2
13 to <15	22	12.5	17	1	1	0	2	0	0	3	0	3
15 to <17	19	10.7955	12	1	2	0	3	2	0	2	0	2
17 to <19	10	5.68182	7	0	1	0	1	1	0	0	1	1
19 to <21	8	4.54545	7	0	0	0	0	0	0	1	0	1
21 to <23	1	0.568182	1	0	0	0	0	0	0	0	0	0
			January 2022
			Asymptomatic					Symptomatic						January 2022 Summary
Age (yrs)	Total (n)	%	Negative	Pathobiont	Virus	Both	Pathobiont and/or virus	Negative	Pathobiont	Virus	Both	Pathobiont and/or virus			Asymptomatic	Symptomatic	Total
<1	42	8.99358	6	8	0	0	8	4	1	8	15	24		Total	183	108	291
1 to <3	52	11.1349	5	10	0	5	15	1	3	9	19	31		Vir and/or PB Positive	65	90	155
3 to <5	42	8.99358	11	6	2	3	11	2	5	4	9	18
5 to <7	19	4.06852	8	3	2	0	5	1	1	1	3	5		Total <5 yrs	56	80	136
7 to <9	24	5.13919	12	1	3	1	5	2	2	1	2	5		Vir and/or PB Positive <5 yrs	34	73	107
9 to <11	10	2.14133	6	2	0	0	2	2	0	0	0	0
11 to <13	16	3.42612	10	1	1	0	2	1	0	2	1	3
13 to <15	15	3.21199	6	2	3	0	5	3	0	1	0	1
15 to <17	28	5.99572	23	0	4	0	4	0	0	1	0	1
17 to <19	43	9.20771	31	3	5	0	8	2	1	1	0	2
19 to <21	0	0	0	0	0	0	0	0	0	0	0	0
21 to <23	0	0	0	0	0	0	0	0	0	0	0	0
