# Supplementary material for: High burden of viruses and bacterial pathobionts drives heightened nasal innate immunity in children
Source: J Exp Med. 2024 Jul 1;221(9):e20230911. doi: 10.1084/jem.20230911 (PMC11215523; doi:10.1084/jem.20230911)
Supplement: Table S7 — shows viruses included in the YNHH Clinical Virology test panel and SARS-CoV-2 platforms used in this study. [file JEM_20230911_TableS7.xlsx]

## Sheet: Table S7
Table S7: Yale-New Haven Hospital Testing Platforms
YNHH COVID Test Platforms
SARS-CoV-2 Cepheid Xpress Xpert
SARS-CoV-2 Roche cobas
SARS-CoV-2 Biomerieux BioFire
SARS-CoV-2 Hologic Panther
Respiratory Viruses on the Yale New Haven Hospital PCR Panel
Rhinovirus
Influenza A and B (IAV, IBV)
Parainfluenza 1, 2, and 3 (PIV 1-3)
Respiratory syncytial virus A and B (RSV A, RSV B)
Adenoviruses (AdV)
Parainfluenza 4 (PIV-4)
Seasonal coronaviruses (CoV-OC43, 229E, NL63, HKU1)
Internal Control
Albumin
