# Supplementary material for: High burden of viruses and bacterial pathobionts drives heightened nasal innate immunity in children
Source: J Exp Med. 2024 Jul 1;221(9):e20230911. doi: 10.1084/jem.20230911 (PMC11215523; doi:10.1084/jem.20230911)
Supplement: Table S8 — shows an overview of sample cohorts analyzed in main and supplemental figures. [file JEM_20230911_TableS8.xlsx]

## Sheet: Sheet1
	Cohorts	n (patients)	n (samples)	Subset focus
Figure 1	June/July 2021, January 2022	June/July 2021(n=176) January 2022 (n=286)	June/July 2021(n=176) January 2022 (n=291)
Figure 2	June/July 2021, January 2022	June/July 2021(n=176) January 2022 (n=286)	June/July 2021(n=176) January 2022 (n=291)	I-J: <5 yrs, virus positive only (n=120), pathobiont positive only (n=118)
Figure 3	June/July 2021, January 2022	June/July 2021(n=176) January 2022 (n=286)	June/July 2021(n=176) January 2022 (n=291)	F-G: Jan 2022 virus-positive (n=106); H-K: Jan 2022 SARS-CoV-2-positive (n=57)
Figure 4	June/July 2021 January 2022 August 2021 GSE172274	June/July 2021(n=176) January 2022 (n=286) August (n=167) GSE172274 (n=21)	June/July 2021(n=176) January 2022 (n=291) August (n=167) GSE172274 (n=21)	A, C: Within June/July 2021, Jan 2022, August 2021: SARS-CoV-2 positive (n=68); RV positive (n=97)
Figure 5	RNA-seq and proteomics from PMID: 36586415	RNA-seq (n=10) Proteomics (n=11)	RNA-seq (n=10) Proteomics (n=11)
Figure 6	June/July 2021 January 2022 <5 yrs only	June/July 2021 (n=76) January 2022 (n=134)	June/July 2021 (n=76) January 2022 (n=136)
Figure 7	1-year-old paired samples from well visit	n=20	n=40 (2 per subject)
Figure S1	June/July 2021, January 2022	June/July 2021(n=176) January 2022 (n=286)	June/July 2021(n=176) January 2022 (n=291)	A, D: June/July 2021 and Jan 2022: 0-22 yrs, virus positive (n=174); B, F: June/July 2021 and Jan 2022: 0-22 yrs, pathobiont positive (n=150)
Figure S2	June/July 2021, January 2022, August 2021	June/July 2021(n=176) January 2022 (n=286) August (n=167)	June/July 2021(n=176) January 2022 (n=291) August (n=167)	A, C: Within June/July 2021, Jan 2022, August 2021: SARS-CoV-2 positive (n=68); RV positive (n=97)
Figure S3	June/July 2021, January 2022 <5 yrs only	June/July 2021 (n=76) January 2022 (n=134)	June/July 2021 (n=76) January 2022 (n=136)	A-B:Virus/pathobiont negative, RV, and SARS-CoV-2 single infections (n=121)
Figure S4	June/July 2021, January 2022 <5 yrs only	June/July 2021 (n=76) January 2022 (n=134)	June/July 2021 (n=76) January 2022 (n=136)
Figure S5	1-year-old paired samples from well visit	n=20	n=40 (2 per subject)
Table S8. Study cohorts in each analysis
